# Supplementary material for: Differential expression analysis using a model-based gene clustering algorithm for RNA-seq data
Source: BMC Bioinformatics. 2021 Oct 20;22:511. doi: 10.1186/s12859-021-04438-4 (PMC8527798; doi:10.1186/s12859-021-04438-4)
Supplement: Supplementary file 8 — Additional file 8. Concordance rate between methods for Pickrell data. This file provides additional information given in Table 4. The “Sheet1” shows the percentage of genes assigned to the same pattern that are common between the two methods. For example, DESeq2 and TCC have a total of 51,812 similar patterns, and the concordance rate is therefore calculated as 51,812/51,910 = 0.9981. The “Sheet2” shows the results for each cluster obtained using MBCdeg-based methods: (a–c) MBCdeg1 with K = 3–5 and (d–f) MBCdeg2 with K = 3–5. The number of genes (column B), centers m (columns C–E), L2 Norm (column F), and the patterns assigned (column G) for each cluster are shown. [file 12859_2021_4438_MOESM8_ESM.xlsx]

## Sheet: Sheet1
	edgeR	DESeq2	TCC	MBCdeg1(K=3)	MBCdeg1(K=4)	MBCdeg1(K=5)	MBCdeg2(K=3)	MBCdeg2(K=4)	MBCdeg2(K=5)
edgeR	1	0.914487	0.916028	0.97488	0.977673	0.976941	0.975515	0.976825	0.979811
DESeq2	0.914487	1	0.998112	0.910865	0.909382	0.908611	0.912579	0.912888	0.911828
TCC	0.916028	0.998112	1	0.912213	0.910884	0.910114	0.913889	0.914082	0.913215
MBCdeg1(K=3)	0.97488	0.910865	0.912213	1	0.975631	0.97486	0.997862	0.996744	0.976575
MBCdeg1(K=4)	0.977673	0.909382	0.910884	0.975631	1	0.999229	0.974302	0.973338	0.996012
MBCdeg1(K=5)	0.976941	0.908611	0.910114	0.97486	0.999229	1	0.973531	0.972568	0.99555
MBCdeg2(K=3)	0.975515	0.912579	0.913889	0.997862	0.974302	0.973531	1	0.998652	0.975361
MBCdeg2(K=4)	0.976825	0.912888	0.914082	0.996744	0.973338	0.972568	0.998652	1	0.975862
MBCdeg2(K=5)	0.979811	0.911828	0.913215	0.976575	0.996012	0.99555	0.975361	0.975862	1

## Sheet: Sheet2
(a) MBCdeg1 (K=3)	#Genes	Cluster centers	Group 1	Group 2	L2 norm	Pattern
first cluster	3298	m1	-1.48951	1.48951	2.10649	DEG2
second cluster	47321	m2	-0.0335054	0.0335054	0.0473837	non-DEG
third cluster	1291	m3	3.08121	-3.08121	4.35749	DEG1
(b) MBCdeg1 (K=4)	#Genes	Cluster centers	Group 1	Group 2	L2 norm	Pattern
first cluster	1939	m1	-2.54704	2.54704	3.60205	DEG2
second cluster	1454	m2	-0.876924	0.876924	1.24016	DEG2
third cluster	1291	m3	3.08201	-3.08201	4.35862	DEG1
fourth cluster	47226	m4	-0.0327747	0.0327747	0.0463504	non-DEG
(c) MBCdeg1 (K=5)	#Genes	Cluster centers	Group 1	Group 2	L2 norm	Pattern
first cluster	1923	m1	-2.78158	2.78158	3.93375	DEG2
second cluster	1291	m2	3.08203	-3.08203	4.35865	DEG1
third cluster	1471	m3	-0.824795	0.824795	1.16644	DEG2
fourth cluster	39	m4	-1.52802	1.52802	2.16095	DEG2
fifth cluster	47186	m5	-0.0327144	0.0327144	0.0462652	non-DEG
(d) MBCdeg2 (K=3)	#Genes	Cluster centers	Group 1	Group 2	L2 norm	Pattern
first cluster	3209	m1	-1.48688	1.48688	2.10276	DEG2
second cluster	1291	m2	3.11379	-3.11379	4.40357	DEG1
third cluster	47410	m3	0.0147531	-0.0147531	0.0208641	non-DEG
(e) MBCdeg2 (K=4)	#Genes	Cluster centers	Group 1	Group 2	L2 norm	Pattern
first cluster	3219	m1	-1.48196	1.48196	2.0958	DEG2
second cluster	1291	m2	3.11664	-3.11664	4.4076	DEG1
third cluster	47340	m3	0.013963	-0.013963	0.0197467	non-DEG
fourth cluster	60	m4	0.184148	-0.184148	0.260425	DEG1
(f) MBCdeg2 (K=5)	#Genes	Cluster centers	Group 1	Group 2	L2 Norm	Pattern
first cluster	1291	m1	3.11678	-3.11678	4.40779	DEG1
second cluster	1938	m2	-2.49144	2.49144	3.52342	DEG2
third cluster	1364	m3	-0.834988	0.834988	1.18085	DEG2
fourth cluster	38	m4	0.271465	-0.271465	0.383909	DEG1
fifth cluster	47279	m5	0.0150816	-0.0150816	0.0213286	non-DEG
